# Supplementary material for: Multi-Functional Development and Utilization of Rapeseed: Comprehensive Analysis of the Nutritional Value of Rapeseed Sprouts
Source: Foods. 2022 Mar 8;11(6):778. doi: 10.3390/foods11060778 (PMC8953081; doi:10.3390/foods11060778)
Supplement: Supplementary file 1 [file foods-11-00778-s001.zip]

Archive with 1 entries (1 files):
- foods-1593855-supplementary/foods-1593855-supplementary.xlsx
