# Supplementary material for: Multi-Functional Development and Utilization of Rapeseed: Comprehensive Analysis of the Nutritional Value of Rapeseed Sprouts
Source: Foods. 2022 Mar 8;11(6):778. doi: 10.3390/foods11060778 (PMC8953081; doi:10.3390/foods11060778)
Supplement: Supplementary file 1 [file foods-11-00778-s001.zip › foods-1593855-supplementary/foods-1593855-supplementary.xlsx]

## Sheet: Table S1
Table S1. The original data of vitamin E contents in seeds and sprouts of 44 rapeseed varieties
Number	Seeds				Sprouts
	α-T(mg/100g)	γ-T(mg/100g)	VE(mg/100g)	α/γ	α-T(mg/100g)	γ-T(mg/100g)	VE(mg/100g)	α/γ
8DX07	13.56	27.8852	16.3485	0.48628	48.12	4.13	48.533	11.6513
8DX10	18.165	41.5107	22.3161	0.437598	32.61	4.14559	33.0246	7.86619
8DX101	29.0242	89.2573	37.9499	0.325175	71.23	9.26	72.156	7.69222
8DX102	19.02	33.6179	22.3818	0.56577	49.362	3.25947	49.688	15.1442
8DX104	53.0929	78.4359	60.9365	0.676895	55.634	11.6281	56.7968	4.78445
8DX108	19.2779	39.86	23.2639	0.48364	50.8525	3.08328	51.1609	16.493
8DX11	19.2565	43.13	23.5695	0.446477	44.617	2.85204	44.9023	15.6439
8DX16	59.6	69.08	66.508	0.862768	55.69	5.44	56.234	10.2371
8DX17	16.4758	27.3312	19.2089	0.60282	30.22	2.59956	30.48	11.6251
8DX18	37.5608	55.5074	43.1116	0.676682	50.75	6.83	51.433	7.43045
8DX19	15.63	30.2872	18.6587	0.516059	14.1132	11.97	15.3102	1.36228
8DX20	15.4639	35	18.9639	0.441826	34.0477	10.36	35.0837	2.84442
8DX21	16.3512	30.8431	19.4355	0.530142	37.5958	15.001	39.0959	2.50622
8DX22	17.65	33.1358	20.9636	0.532656	37.0323	10.36	38.0683	3.57455
8DX24	24.5916	41.3625	28.7279	0.59454	37.45	11.77	38.627	3.18182
8DX25	16.3259	31.2664	19.4526	0.522156	43.11	5.962	43.7062	7.2308
8DX29	39.5206	89.9158	48.5121	0.439529	51.6601	13.57	53.0171	3.80694
8DX30	27.8179	44.3722	32.2551	0.626922	76.295	2.53515	76.5485	30.0949
8DX32	19.84	32.88	23.128	0.603406	46.12	3.46	46.466	13.3295
8DX47	18.9045	43.0746	23.2119	0.438878	44.33	4.37	44.767	10.1442
8DX48	17.2483	46.0926	21.8575	0.37421	38.7707	14.26	40.1967	2.71884
8DX49	16.8498	57.2315	22.573	0.294415	69.69	16.84	71.374	4.13836
8DX50	19.8846	35.087	23.3933	0.566722	67.4	9.89	68.389	6.81496
8DX51	28.3866	48.3225	33.2189	0.587441	47.91	11.7008	49.0801	4.09459
8DX52	0.474003	3.58707	0.83271	0.132142	48.96	2.48	49.208	19.7419
8DX53	31.7759	56.3347	37.4094	0.564056	61.03	6.83	61.713	8.93558
8DX54	61.6061	111.514	72.7574	0.552453	64.89	12.04	66.094	5.38953
8DX58	34.2295	55.356	39.7651	0.618353	43.6794	3.56505	44.0359	12.2521
8DX64	26.83	48.5451	31.6845	0.552682	44.4225	3.08	44.7305	14.4229
8DX66	26.5961	39.5332	30.5494	0.672752	46.0196	3.16893	46.3365	14.5221
8DX72	19.14	33.6398	22.504	0.56897	38.62	3.64801	38.9848	10.5866
8DX74	16.7952	25.4267	19.3378	0.660533	37.4373	3.25947	37.7633	11.4857
8DX75	1.9	4.17	2.317	0.455635	35.5972	2.65306	35.8625	13.4174
8DX82	19.1913	38.0162	22.993	0.504819	39.71	22.39	41.949	1.77356
8DX83	19.562	73.2127	26.8832	0.267194	36.6693	7.22	37.3913	5.07884
8DX84	29.3575	34.1311	32.7706	0.86014	57.948	3.35534	58.2836	17.2704
8DX86	19.1856	36.9063	22.8762	0.519845	49.0427	22.62	51.3047	2.16811
8DX88	29.0759	41.9912	33.2751	0.69243	55.3365	4.36	55.7725	12.6919
8DX89	49.811	86.2165	58.4326	0.577743	63.7002	3.46	64.0462	18.4105
8DX90	26.32	31.2285	29.4428	0.842821	56.24	3.16893	56.5569	17.7473
8DX91	40.0878	80.91	48.1788	0.495461	33.2549	3.45702	33.6006	9.61954
8DX92	20.3589	48.15	25.1739	0.422822	49.56	79.69	57.529	0.621909
8DX97	59.5693	98.12	69.3813	0.607107	55.13	18.7626	57.0063	2.9383
8DX98	22.18	32.7984	25.4598	0.676252	55.95	2.65	56.215	21.1132

## Sheet: Table S2
Table S2. The original data of glucosinolate contents in seeds and sprouts of 44 rapeseed varieties
Number		PRO	EPRO	RAA	GAL	NAP	4OH	GBN	NAS	GBC	TRO	4ME	NEO
8DX07	seed	2.26915	NA	0.0686925	NA	0.853825	NA	NA	NA	0.392013	0.774595	0.542409	NA
	sprouts	7.53193	NA	NA	NA	6.10685	NA	0.905455	NA	0.315055	NA	NA	NA
8DX10	seed	12.0574	NA	1.06085	0.203849	8.18259	NA	0.550449	NA	NA	2.33173	0.860697	NA
	sprouts	4.61953	NA	0.607711	0.741704	16.1806	13.2733	0.459839	1.2395	NA	7.92825	NA	NA
8DX11	seed	37.8459	NA	NA	0.745125	16.4307	8.54494	NA	NA	NA	0.654809	NA	NA
	sprouts	71.1	NA	2.67562	0.378803	3.94442	10.1704	0.339399	11.5064	NA	NA	NA	NA
8DX16	seed	3.86868	NA	0.168933	0.100698	1.18342	NA	0.165223	0.423764	0.573179	1.8992	0.296369	NA
	sprouts	9.18587	NA	0.763891	0.687338	7.47244	4.98029	0.720706	0.24912	NA	NA	NA	NA
8DX17	seed	1.84918	NA	NA	NA	0.686643	NA	NA	NA	0.153998	1.58097	0.248633	NA
	sprouts	36.7105	NA	3.19232	0.379462	14.426	12.4682	0.353215	NA	NA	NA	NA	NA
8DX18	seed	7.21291	NA	1.62505	0.47131	13.7738	NA	1.871	NA	0.208907	0.582151	0.231484	NA
	sprouts	19.9102	NA	0.466451	0.541251	4.88926	7.7213	0.398337	6.21676	0.97467	NA	NA	NA
8DX19	seed	0.654857	NA	NA	0.247235	0.698922	6.70815	NA	NA	NA	0.836365	NA	NA
	sprouts	0.877771	NA	NA	0.595571	4.24668	1.48518	0.265997	10.3787	0.196117	3.85007	1.13129	NA
8DX20	seed	38.0282	NA	NA	0.654622	1.32462	4.9245	NA	0.622762	NA	0.498622	NA	NA
	sprouts	70.7051	NA	1.73427	0.320706	3.57908	3.0007	0.44948	0.643494	NA	NA	NA	NA
8DX21	seed	2.98821	NA	NA	NA	1.16273	NA	NA	NA	0.3682	0.704304	0.495341	NA
	sprouts	3.64121	NA	0.940254	0.6501	3.50588	NA	1.63682	0.454389	1.2233	5.55528	7.25106	NA
8DX22	seed	1.47014	NA	NA	NA	0.880675	NA	NA	NA	0.274406	0.430311	0.235239	NA
	sprouts	1.37337	NA	NA	0.638294	0.900694	1.83421	0.844237	0.533578	NA	5.05146	0.338029	NA
8DX24	seed	1.57599	NA	NA	NA	0.426059	7.57104	NA	NA	NA	1.23377	NA	NA
	sprouts	2.21408	NA	NA	0.642543	3.79874	NA	0.882549	1.23516	1.54401	6.14595	4.11141	NA
8DX25	seed	1.57598	NA	0.495573	NA	1.32278	NA	NA	NA	0.224383	1.34636	0.205195	NA
	sprouts	3.54471	NA	0.206201	0.672812	6.29116	3.54211	0.615022	0.504103	NA	6.02098	0.436198	NA
8DX29	seed	2.29921	NA	NA	0.127588	0.591809	7.69323	NA	NA	NA	1.05595	NA	NA
	sprouts	2.32359	0.950543	0.450878	0.766655	7.23832	4.39267	0.930185	0.685733	0.329669	3.90982	0.148555	NA
8DX30	seed	37.9282	NA	0.623981	0.653766	19.6157	NA	1.87789	NA	0.216586	0.81085	0.231214	NA
	sprouts	66.58	NA	1.73885	1.64124	5.79005	5.19151	0.147146	0.948514	NA	7.80276	0.899411	NA
8DX32	seed	0.968235	NA	NA	NA	0.764207	NA	NA	NA	0.303067	3.39103	NA	NA
	sprouts	3.46492	NA	0.352639	0.672812	17.5314	2.6911	0.365249	1.57913	NA	NA	NA	NA
8DX47	seed	0.838652	NA	NA	0.141142	0.261674	6.04395	NA	NA	NA	0.690622	NA	NA
	sprouts	1.91163	0.498512	0.547395	1.38267	7.82978	NA	NA	0.460884	1.46318	3.78761	5.99632	NA
8DX48	seed	5.71696	NA	NA	0.534953	5.64027	9.67726	NA	0.299655	NA	0.214589	NA	NA
	sprouts	12.1731	0.549507	NA	1.48373	7.34498	4.87504	0.511468	1.17176	0.633087	4.3328	1.62932	0.0892573
8DX49	seed	1.25692	NA	NA	NA	0	8.98386	NA	NA	NA	1.30587	NA	NA
	sprouts	2.79973	NA	0.306132	0.834303	6.29933	12.141	0.370398	10.8874	NA	NA	0.930285	NA
8DX50	seed	7.00211	NA	NA	0.163802	1.59513	9.78688	NA	NA	NA	1.27992	NA	NA
	sprouts	9.59319	1.00081	0.727652	NA	7.54325	NA	1.11271	1.56385	1.25627	5.62093	11.0329	NA
8DX51	seed	0.705344	NA	NA	NA	0.3572	NA	NA	NA	0.47168	0.532448	0.298217	NA
	sprouts	2.06846	NA	NA	NA	8.05015	NA	0.500763	0.955993	3.19966	4.05053	8.02803	NA
8DX52	seed	2.99271	NA	0.107613	NA	1.41921	NA	NA	NA	0.517745	1.15417	1.01659	NA
	sprouts	4.30354	4.30354	NA	NA	3.74132	5.58181	0.818376	0.909987	NA	6.3195	NA	NA
8DX53	seed	0.507577	NA	NA	NA	20.3885	7.43919	NA	NA	NA	1.84552	NA	NA
	sprouts	1.73619	NA	0.450838	NA	6.74453	2.67004	0.654766	0.986692	NA	5.87971	0.475466	NA
8DX54	seed	4.98678	NA	0.069492	0.126196	1.83136	NA	0.421944	0.286998	0.471188	1.69523	0.485098	NA
	sprouts	10.6386	NA	1.03622	NA	19.0281	NA	1.5266	0.744868	1.96115	9.6681	7.00696	NA
8DX58	seed	2.12431	NA	NA	NA	0.947405	12.0696	NA	NA	NA	1.81733	NA	NA
	sprouts	1.97558	NA	NA	NA	3.4269	NA	NA	NA	NA	3.59406	0.597123	NA
8DX64	seed	1.21538	NA	0.076658	0.137828	0.502932	NA	NA	0.189235	NA	2.56792	0.594039	NA
	sprouts	2.76888	0.208635	0.433122	NA	8.3991	7.62711	NA	0.59045	0.382824	9.14431	NA	1.42311
8DX66	seed	1.17478	NA	NA	NA	0.949984	NA	NA	NA	0.330408	0.939056	0.33582	NA
	sprouts	0	0.282457	NA	NA	2.36278	0.236783	0.329268	NA	0.110003	NA	NA	NA
8DX72	seed	1.14011	NA	NA	NA	0.656512	8.14606	NA	NA	NA	1.99908	NA	NA
	sprouts	2.38797	NA	NA	NA	6.52523	5.41436	1.45215	0.842083	0.442792	5.21542	NA	1.11943
8DX74	seed	2.94886	NA	NA	NA	1.28786	6.72284	NA	NA	NA	0.128358	NA	NA
	sprouts	6.50892	NA	NA	NA	6.22263	0.625435	1.55411	NA	0.403055	0.518665	0.934338	NA
8DX75	seed	1.50935	NA	NA	NA	3.17659	8.1503	NA	NA	NA	2.24698	NA	NA
	sprouts	3.49231	NA	0.513572	NA	7.68807	7.89279	0.756927	1.86195	0.604264	6.41026	2.0158	NA
8DX80	seed	0	NA	NA	NA	2.48751	NA	NA	NA	0.400169	0.843267	NA	NA
	sprouts	14.8447	NA	0.970199	0.766655	7.37827	1.4	NA	NA	0.317395	NA	NA	NA
8DX82	seed	9.1412	NA	NA	0.272787	3.62517	8.66233	NA	0.569044	NA	0.997504	NA	NA
	sprouts	1.96489	NA	1.03941	NA	9.59494	1.60105	1.38224	NA	0.177624	8.05595	1.01207	NA
8DX83	seed	0.413945	NA	NA	NA	0.251547	7.46934	NA	NA	NA	1.3563	NA	NA
	sprouts	11.9922	NA	NA	NA	4.27869	NA	NA	NA	NA	7.95278	0.764636	NA
8DX86	seed	14.0187	NA	1.53396	NA	8.37963	NA	NA	4.09876	5.44734	12.9514	0.151994	NA
	sprouts	12.8591	NA	NA	NA	5.82984	3.86833	0.325372	0.892176	0.488246	5.55863	NA	1.50213
8DX88	seed	1.14212	NA	NA	NA	0.722232	7.88499	NA	NA	NA	1.00524	NA	NA
	sprouts	0	NA	NA	NA	3.05915	0.690591	1.00557	NA	0.209252	NA	NA	NA
8DX89	seed	20.4898	NA	NA	0.621809	7.31885	6.61757	NA	NA	NA	0.29787	NA	NA
	sprouts	34.1011	NA	NA	1.64124	4.48747	NA	NA	NA	0.350112	4.99305	0.540043	NA
8DX90	seed	13.965	NA	0.752189	0.252318	10.0933	NA	1.17974	NA	0.184903	1.45383	0.502587	NA
	sprouts	24.6063	NA	0.827615	NA	2.16868	2.5999	NA	NA	0.216274	5.12763	1.21577	NA
8DX91	seed	1.22378	NA	0.157597	NA	0.733335	NA	0.212302	NA	0.163153	0.484812	0.295669	NA
	sprouts	22.7237	0.865446	0.978295	1.38267	4.41303	3.18302	NA	NA	0.401275	7.94228	NA	NA
8DX92	seed	2.78665	NA	NA	NA	0.855825	NA	NA	NA	0.147706	1.75676	0.252014	NA
	sprouts	4.57607	NA	NA	NA	3.05915	NA	NA	NA	0.216663	3.01641	NA	NA
8DX97	seed	6.13297	NA	0.198443	0.174725	3.12221	NA	0.462985	NA	0.364808	1.22823	0.328976	NA
	sprouts	9.63456	NA	NA	NA	3.34583	NA	NA	NA	NA	4.59709	0.863107	NA
8DX98	seed	5.22089	NA	0.442908	0.115823	4.27349	NA	0.227156	NA	0.347612	0.51511	0.596442	NA
	sprouts	9.89662	1.08045	0.336138	NA	4.88908	4.61018	0.741628	NA	0.227434	NA	NA	0.122201
8DX101	seed	2.36839	NA	NA	0.107893	1.52767	9.00544	NA	NA	NA	2.02474	NA	NA
	sprouts	4.45039	NA	0.501671	0.570391	5.88337	7.41763	0.955117	1.92515	0.327571	NA	NA	NA
8DX102	seed	1.44945	NA	0.103988	0.135923	0.527941	NA	NA	0.265459	0.339745	2.57137	0.539847	NA
	sprouts	2.91381	NA	0.341668	0.425107	5.68853	1.09277	0.422104	1.41022	0.290637	7.46409	NA	NA
8DX104	seed	1.31696	NA	NA	NA	0.497129	10.1515	NA	NA	NA	1.53702	NA	NA
	sprouts	1.73966	NA	NA	0.736996	6.86894	9.2946	0.622326	0.57183	0.352643	4.95095	2.31992	NA
8DX108	seed	7.21075	NA	NA	NA	6.44836	0	0.466483	NA	NA	0.913147	0.608915	NA
	sprouts	12.4019	1.53307	NA	0.765358	1.95025	1.03545	1.90357	0.631951	0.275596	4.20773	NA	NA

## Sheet: Table S3
Table S3. The original data of selenium contents in seeds and sprouts of 44 rapeseed varieties
Number	Se(mg/kg)
	seeds	sprouts
8DX07	42.8305	78.62
8DX10	36.7984	50.06
8DX11	34.7579	40.1205
8DX16	28.6862	52.4235
8DX17	59.1936	74.93
8DX18	67.4345	75.11
8DX19	38.5912	49.74
8DX20	35.7484	49.65
8DX21	29.9144	43.14
8DX22	30.7068	56.17
8DX24	42.256	53.84
8DX25	47.5849	52.66
8DX29	37.2342	42.7185
8DX30	39.6312	45.13
8DX32	45.5049	43.182
8DX47	49.665	44.75
8DX48	50.2197	50.16
8DX49	38.4723	36.28
8DX50	40.1364	51.58
8DX51	37.3035	55.4325
8DX52	23.9912	35.47
8DX53	42.2461	53.06
8DX54	67.0582	64.95
8DX58	33.183	37.545
8DX64	47.3373	40.034
8DX66	37.2243	40.9005
8DX72	46.5053	45.94
8DX74	43.6031	46.35
8DX75	34.3518	49.16
8DX80	55.499	67.52
8DX82	32.2619	61.5325
8DX83	42.2362	53.2
8DX86	46.7034	50.24
8DX88	60.0157	70.13
8DX89	30.895	50.38
8DX90	42.012	66.2565
8DX91	43.2366	63.1285
8DX92	38.9577	59.98
8DX97	42.573	69.371
8DX98	30.2016	64.473
8DX101	44.3559	51
8DX102	44.8016	48.29
8DX104	41.7707	33.25
8DX108	44.1974	58.136
